# Supplementary material for: Identification of Ellagic Acid as a Natural GPR35 Agonist for Ulcerative Colitis Therapy
Source: Biomolecules. 2026 Mar 13;16(3):434. doi: 10.3390/biom16030434 (PMC13024377; doi:10.3390/biom16030434)
Supplement: Supplementary file 1 [file biomolecules-16-00434-s001.zip]

Archive with 1 entries (1 files):
- biomolecules-4152508-supplementary-1.pdf
